# Supplementary material for: Immune-mediated inflammatory diseases and risk of venous thromboembolism: A Mendelian randomization study
Source: Front Immunol. 2022 Dec 13;13:1042751. doi: 10.3389/fimmu.2022.1042751 (PMC9792973; doi:10.3389/fimmu.2022.1042751)
Supplement: Supplementary file 2 [file Table_1.xlsx]

## Sheet: Sheet1.IBD&VTE
	SNP	effect_allele.exposure	other_allele.exposure	effect_allele.outcome	other_allele.outcome	beta.exposure	beta.outcome	eaf	pval.exposure	pval.outcome	se.exposure	se.outcome	r2	F
1	rs10041497	C	T	C	T	0.0819	-0.0116231	0.657265	1.94599e-10	0.365051	0.0129	0.0128321	0.00302202	181.734
2	rs10114470	C	T	C	T	0.1475	0.0146929	0.773022	4.09826e-27	0.31331	0.0137	0.014572	0.00763466	461.258
3	rs10761659	G	A	G	A	0.1585	0.00527715	0.52858	2.29826e-36	0.665287	0.0126	0.012198	0.0125201	760.159
4	rs10800309	G	A	G	A	-0.123	-0.0155192	0.629059	1.94178e-20	0.218547	0.0133	0.0126131	0.00706052	426.323
5	rs10826797	T	G	T	G	-0.099	-0.00936311	0.34294	3.98566e-13	0.467396	0.0136	0.012884	0.00441696	265.994
6	rs10953551	G	A	G	A	-0.1033	-0.00359219	0.614682	4.94311e-16	0.774423	0.0127	0.0125341	0.00505476	304.598
7	rs11066188	A	G	A	G	0.0874	0.0330965	0.378967	1.75914e-11	0.00823133	0.013	0.012525	0.00359558	216.351
8	rs111456533	A	G	A	G	-0.1031	-0.0309271	0.111471	1.17899e-09	0.109801	0.017	0.0193405	0.00210562	126.509
9	rs11152949	G	A	G	A	0.1019	-0.0156059	0.24624	1.56315e-14	0.271225	0.0133	0.014184	0.00385452	231.992
10	rs11209013	G	A	G	A	0.0773	0.00643765	0.498526	4.45995e-10	0.597331	0.0124	0.0121869	0.00298762	179.659
11	rs11221335	C	T	C	T	0.0827	0.00480635	0.23386	2.44e-08	0.738457	0.0148	0.0143946	0.00245078	147.298
12	rs11236797	A	C	A	C	0.1488	-0.00688216	0.405651	7.18787e-33	0.578978	0.0125	0.012403	0.0106765	647.019
13	rs112936798	C	A	C	A	-0.1844	-0.0390836	0.0435996	2.88902e-08	0.190104	0.0332	0.0298286	0.00283579	170.503
14	rs1131095	C	T	C	T	0.1635	0.00889471	0.412314	1.21899e-35	0.474345	0.0131	0.0124327	0.012955	786.914
15	rs113846785	CG	C	CG	C	-0.1319	0.0053467	0.142919	2.47286e-13	0.760114	0.018	0.0175112	0.00426218	256.633
16	rs11548656	G	A	G	A	-0.2374	0.00963337	0.0475291	5.18442e-11	0.737906	0.0362	0.0287882	0.00510273	307.503
17	rs11581607	A	G	A	G	-0.6578	-0.0219337	0.0455818	4.59198e-111	0.455558	0.0294	0.0293946	0.0376485	2345.52
18	rs11669299	T	C	T	C	-0.1107	0.00761991	0.172628	1.83612e-12	0.636407	0.0157	0.016119	0.00350056	210.613
19	rs11677002	C	T	C	T	-0.0931	-0.015095	0.467733	1.37088e-13	0.218058	0.0126	0.0122554	0.00431576	259.873
20	rs11734570	A	G	A	G	0.0694	0.0181864	0.461968	4.80098e-08	0.137122	0.0127	0.0122336	0.00239425	143.892
21	rs11768365	G	A	G	A	-0.0837	0.00184442	0.254232	3.879e-08	0.895291	0.0152	0.014014	0.00265653	159.697
22	rs117981694	A	G	A	G	0.3452	0.0276724	0.0266428	4.53211e-17	0.46533	0.0411	0.0379023	0.0061805	372.856
23	rs12136659	C	T	C	T	0.087	0.0046768	0.303517	1.02e-09	0.725047	0.0142	0.0132969	0.00320009	192.477
24	rs1250573	A	G	A	G	-0.098	-0.02468	0.365349	1.10688e-12	0.0516107	0.0138	0.0126801	0.00445374	268.219
25	rs1268339	C	T	C	T	0.0907	-0.0194196	0.344016	2.75201e-08	0.13608	0.0163	0.0130285	0.00371293	223.438
26	rs12825700	A	G	A	G	0.1324	-0.0088205	0.322949	1.27497e-25	0.498947	0.0127	0.0130452	0.00766587	463.158
27	rs12936409	T	C	T	C	0.1406	0.0180305	0.515058	7.72681e-30	0.139735	0.0124	0.0122093	0.00987522	597.974
28	rs1297264	G	A	G	A	-0.1462	-0.00312255	0.399612	3.98016e-31	0.801697	0.0126	0.0124329	0.0102564	621.295
29	rs1317209	A	G	A	G	0.1164	0.0224469	0.220588	3.78617e-13	0.126285	0.016	0.0146816	0.00465892	280.633
30	rs1336900	A	G	A	G	-0.0848	-0.00332806	0.403177	2.98401e-11	0.788261	0.0128	0.0123918	0.00346069	208.206
31	rs13422838	C	T	C	T	-0.1143	0.0178898	0.0693247	2.557e-08	0.455925	0.0205	0.0239947	0.00168581	101.243
32	rs143210366	G	T	G	T	0.2836	0.0151674	0.052593	3.13906e-15	0.581905	0.036	0.0275468	0.00801506	484.426
33	rs1445004	T	C	T	C	0.1689	0.0111241	0.568768	3.48418e-40	0.366461	0.0127	0.0123174	0.0139938	850.905
34	rs145568234	G	T	G	T	0.86	-0.0757996	0.00362976	4.73042e-73	0.471595	0.0476	0.105294	0.00534965	322.463
35	rs1456896	T	C	T	C	0.0879	-0.00732099	0.711888	4.50402e-11	0.586404	0.0133	0.0134563	0.00316943	190.627
36	rs154873	A	G	A	G	-0.0813	-0.0005061	0.381304	7.377e-10	0.96817	0.0132	0.0126833	0.0031186	187.561
37	rs1558619	T	G	T	G	-0.0843	0.00722372	0.491462	8.89611e-12	0.552783	0.0123	0.0121695	0.00355221	213.732
38	rs16940202	C	T	C	T	0.113	-0.00969518	0.149964	2.50496e-11	0.571517	0.0169	0.0171348	0.00325545	195.818
39	rs17656349	T	C	T	C	0.0731	-0.00959916	0.607585	5.16702e-09	0.44409	0.0125	0.0125429	0.00254811	153.162
40	rs1864239	G	A	G	A	1.3366	-0.00280735	0.0603431	6.27047e-14	0.913009	0.1782	0.0256979	0.202596	15232.7
41	rs194746	T	C	T	C	0.0833	0.00125551	0.510279	1.83612e-11	0.917985	0.0124	0.0121927	0.00346798	208.646
42	rs212402	A	G	A	G	-0.0743	-0.000359028	0.704153	1.05901e-08	0.978619	0.013	0.0133963	0.00230007	138.219
43	rs2301127	A	G	A	G	0.0783	0.0121016	0.592563	4.96101e-10	0.330845	0.0126	0.0124449	0.00296039	178.017
44	rs2384352	G	A	G	A	0.0951	-0.00674464	0.359619	3.11817e-13	0.595429	0.0131	0.0127022	0.00416555	250.79
45	rs2413583	T	C	T	C	-0.1732	0.00272265	0.116776	4.59515e-24	0.885846	0.0171	0.0189648	0.006188	373.312
46	rs243505	G	A	G	A	-0.0805	0.00186241	0.374565	3.03802e-10	0.882252	0.0128	0.0125742	0.00303621	182.59
47	rs2836881	T	G	T	G	-0.1643	-0.00667758	0.247322	1.95884e-29	0.637001	0.0146	0.0141505	0.0100503	608.68
48	rs28374519	A	G	A	G	-0.1105	-0.0246148	0.341731	6.54636e-16	0.0571518	0.0137	0.0129405	0.00549341	331.177
49	rs3024493	A	C	A	C	0.1911	0.0329365	0.155739	4.0411e-31	0.0502424	0.0165	0.0168224	0.00960341	581.355
50	rs341295	T	C	T	C	0.0702	-0.00215837	0.454681	1.45101e-08	0.86013	0.0124	0.0122489	0.00244378	146.876
51	rs34140409	T	C	T	C	-0.1583	-0.0292994	0.14517	2.28402e-11	0.0910731	0.0237	0.0173393	0.0062194	375.218
52	rs35171809	G	A	G	A	0.1088	-0.0200894	0.425077	1.15611e-18	0.103247	0.0123	0.01233	0.00578582	348.908
53	rs3792111	T	C	T	C	0.1391	-0.0145984	0.438922	5.12153e-29	0.234478	0.0124	0.0122789	0.00953004	576.871
54	rs3820330	A	C	A	C	-0.0892	-0.0150438	0.293783	1.72199e-10	0.260215	0.014	0.0133618	0.0033016	198.603
55	rs3829110	G	A	G	A	0.1574	-0.0051449	0.41602	3.51965e-36	0.676458	0.0125	0.012329	0.0120379	730.528
56	rs3897234	C	T	C	T	0.0971	-0.0128101	0.244038	1.89889e-11	0.367703	0.0145	0.0142211	0.00347877	209.298
57	rs4256018	G	T	G	T	0.0786	0.00735845	0.188355	1.23001e-08	0.636837	0.0138	0.0155858	0.00188894	113.466
58	rs4276914	A	G	A	G	0.0783	0.0144339	0.526798	3.15399e-10	0.237444	0.0125	0.0122176	0.00305664	183.823
59	rs4380956	A	G	A	G	0.0907	0.00151577	0.722169	1.11995e-12	0.911371	0.0127	0.0136177	0.00330114	198.575
60	rs4676408	A	G	A	G	0.1011	-0.00535345	0.633377	7.62957e-15	0.673811	0.013	0.0127184	0.00474695	285.961
61	rs4807569	C	A	C	A	0.1281	-0.0342795	0.231083	4.23936e-17	0.0186123	0.0152	0.0145672	0.00583144	351.675
62	rs4957256	T	C	T	C	-0.1179	0.0122951	0.280791	3.36667e-14	0.36498	0.0155	0.013572	0.0056143	338.506
63	rs503734	G	A	G	A	-0.0692	-0.00269299	0.562282	2.67399e-08	0.82693	0.0124	0.012317	0.00235717	141.658
64	rs55946629	A	C	A	C	0.1298	0.0279786	0.081776	5.45381e-13	0.212498	0.018	0.0224417	0.00253019	152.083
65	rs56062135	T	C	T	C	0.1382	0.0411898	0.262376	1.37088e-21	0.0028595	0.0145	0.0138107	0.00739274	446.533
66	rs56116661	T	C	T	C	-0.1	0.00405549	0.224498	9.27107e-10	0.781576	0.0163	0.0146266	0.00348197	209.491
67	rs5754100	C	T	C	T	0.1293	0.0160681	0.294334	7.14003e-16	0.233476	0.016	0.0134861	0.00694491	419.294
68	rs5763793	T	G	T	G	0.0734	-0.00357452	0.404123	1.467e-08	0.774096	0.013	0.0124539	0.00259473	155.972
69	rs6017342	C	A	C	A	0.1156	-0.00348449	0.558092	1.07103e-17	0.778049	0.0135	0.0123624	0.00659149	397.815
70	rs6062496	A	G	A	G	0.137	0.0100539	0.64468	2.82618e-26	0.430295	0.0129	0.0127476	0.00859874	520.009
71	rs6063502	G	A	G	A	-0.0734	-0.0232404	0.384591	4.548e-08	0.0648724	0.0134	0.0125886	0.00255026	153.292
72	rs62183956	T	C	T	C	-0.078	0.00497644	0.563133	4.489e-10	0.687421	0.0125	0.0123682	0.0029935	180.014
73	rs62324212	A	C	A	C	0.0886	-0.00840935	0.586289	2.67424e-12	0.498197	0.0127	0.0124155	0.00380808	229.186
74	rs62378712	C	T	C	T	-0.0776	0.0113175	0.217707	4.226e-08	0.444101	0.0142	0.0147886	0.00205114	123.229
75	rs62408218	T	C	T	C	-0.0818	0.0182152	0.264448	2.40198e-10	0.187984	0.0129	0.0138354	0.0026031	156.476
76	rs62482552	A	G	A	G	-0.0737	0.00350798	0.605775	1.97102e-08	0.780098	0.0131	0.0125648	0.0025943	155.946
77	rs6579807	T	C	T	C	0.125	-0.0106179	0.131485	4.0059e-11	0.55683	0.0189	0.0180713	0.00356865	214.724
78	rs6584282	G	A	G	A	-0.152	0.0205314	0.529877	1.19399e-34	0.0924932	0.0124	0.0122037	0.0115108	698.164
79	rs6740847	G	A	G	A	-0.0924	-0.0432775	0.599799	1.21787e-13	0.000488889	0.0125	0.0124119	0.00409881	246.756
80	rs6933404	C	T	C	T	0.0863	-0.0121353	0.189233	6.64095e-09	0.435157	0.0149	0.0155502	0.00228531	137.329
81	rs714910	C	A	C	A	-0.0959	0.00464651	0.330544	6.22874e-12	0.719756	0.0139	0.0129506	0.00407023	245.028
82	rs7190426	C	A	C	A	-0.0872	-0.0214674	0.136163	2.05698e-08	0.229419	0.0155	0.0178619	0.00178877	107.438
83	rs7256518	A	G	A	G	-0.1665	-0.03751	0.953706	1.632e-09	0.202254	0.0276	0.029416	0.00244792	147.125
84	rs72852162	C	A	C	A	-0.1129	-0.0151425	0.129982	2.298e-08	0.404758	0.0202	0.0181749	0.0028829	173.344
85	rs744166	G	A	G	A	-0.1109	-0.00634205	0.420077	1.33999e-18	0.607342	0.0126	0.0123417	0.00599228	361.433
86	rs749910	A	G	A	G	0.1961	-0.00406272	0.152011	7.82889e-46	0.811447	0.0138	0.0170302	0.00991403	600.348
87	rs7532133	G	A	G	A	0.0789	0.00760386	0.678233	3.83204e-09	0.559392	0.0134	0.013026	0.00271709	163.347
88	rs755374	T	C	T	C	0.1767	-0.00820717	0.300521	1.58599e-39	0.537799	0.0134	0.0133202	0.0131266	797.474
89	rs7608697	C	A	C	A	0.1395	-0.00358837	0.369714	1.67109e-28	0.775893	0.0126	0.0126051	0.00906947	548.737
90	rs76286777	C	T	C	T	0.0996	0.0172546	0.136378	4.65479e-11	0.329323	0.0151	0.0176884	0.00233677	140.429
91	rs78771661	T	C	T	C	-0.3848	0.0377979	0.010056	8.94891e-09	0.550106	0.0669	0.0632492	0.00294806	177.273
92	rs7918084	T	C	T	C	0.071	-0.0182201	0.549948	1.38299e-08	0.137202	0.0125	0.0122588	0.00249535	149.983
93	rs80262450	A	G	A	G	0.1581	-0.0255763	0.120795	1.04112e-16	0.171977	0.019	0.0187251	0.00530925	320.015
94	rs938650	A	G	A	G	-0.1074	-0.0127015	0.115586	1.41299e-08	0.505861	0.0189	0.0190915	0.0023583	141.726
95	rs9934775	T	C	T	C	-0.1116	-0.0110038	0.140669	8.76799e-11	0.530838	0.0172	0.0175576	0.00301105	181.072

## Sheet: Sheet2.UC&VTE
	SNP	effect_allele.exposure	other_allele.exposure	effect_allele.outcome	other_allele.outcome	beta.exposure	beta.outcome	eaf	pval.exposure	pval.outcome	se.exposure	se.outcome	r2	F
1	rs10272963	T	C	T	C	-0.1512	-0.0162403	0.45504	4.10677e-21	0.183931	0.016	0.0122223	0.0113383	527.233
2	rs10408351	A	G	A	G	0.1548	0.0149035	0.183599	2.9181e-14	0.346533	0.0204	0.0158322	0.00718366	332.644
3	rs10761659	G	A	G	A	0.1276	0.00527715	0.52858	1.32709e-15	0.665287	0.016	0.012198	0.00811428	376.09
4	rs10817678	A	G	A	G	0.1332	0.00137092	0.680425	4.41774e-15	0.91656	0.017	0.0130853	0.00771599	357.485
5	rs11209026	A	G	A	G	-0.483	-0.0232263	0.0456073	1.9948e-41	0.428611	0.0358	0.0293421	0.0203089	953.014
6	rs1131095	C	T	C	T	0.1593	0.00889471	0.412314	2.17721e-21	0.474345	0.0168	0.0124327	0.012298	572.416
7	rs113846785	CG	C	CG	C	-0.1627	0.0053467	0.142919	1.15107e-12	0.760114	0.0229	0.0175112	0.0064851	300.086
8	rs113986290	T	C	T	C	-0.3066	0.0803681	0.0183416	7.59294e-09	0.0760974	0.0531	0.0453088	0.0033851	156.152
9	rs11651246	G	T	G	T	0.147	0.0226162	0.185348	2.01419e-11	0.148647	0.0219	0.0156586	0.00652566	301.975
10	rs12825700	A	G	A	G	0.1889	-0.0088205	0.322949	7.33162e-32	0.498947	0.0161	0.0130452	0.0156045	728.757
11	rs12936409	T	C	T	C	0.1365	0.0180305	0.515058	5.61953e-18	0.139735	0.0158	0.0122093	0.00930768	431.922
12	rs1317209	A	G	A	G	0.1818	0.0224469	0.220588	2.90269e-19	0.126285	0.0203	0.0146816	0.0113649	528.486
13	rs13200059	A	G	A	G	0.2944	-0.0465937	0.0494014	1.48388e-11	0.0986779	0.0436	0.0282164	0.00814033	377.307
14	rs1359946	A	G	A	G	0.1571	-0.00566219	0.176244	6.57658e-15	0.722354	0.0202	0.0159357	0.00716631	331.835
15	rs137845	G	A	G	A	0.1011	-0.0114024	0.569845	1.502e-10	0.354167	0.0158	0.0123065	0.00501088	231.525
16	rs1736161	A	G	A	G	-0.1227	-0.00440984	0.399023	2.22024e-14	0.722712	0.0161	0.0124278	0.00722063	334.368
17	rs17656349	T	C	T	C	0.09	-0.00959916	0.607585	1.54e-08	0.44409	0.0159	0.0125429	0.00386249	178.259
18	rs17715902	A	G	A	G	0.0974	-0.00921536	0.351022	4.61796e-09	0.47208	0.0166	0.0128151	0.00432227	199.57
19	rs2045241	A	G	A	G	-0.1063	-0.00798415	0.392272	2.82599e-10	0.522734	0.0169	0.0124921	0.00538757	249.024
20	rs2212434	T	C	T	C	0.1252	-0.00646571	0.405207	2.80414e-15	0.602511	0.0159	0.0124151	0.00755582	350.008
21	rs2836881	T	G	T	G	-0.2217	-0.00667758	0.247322	1.1051e-32	0.637001	0.0186	0.0141505	0.0182993	856.953
22	rs28383224	G	A	G	A	-0.1468	-0.014965	0.626539	4.64943e-19	0.234363	0.0165	0.0125841	0.010085	468.361
23	rs3024493	A	C	A	C	0.21	0.0329365	0.155739	7.45762e-24	0.0502424	0.0209	0.0168224	0.0115969	539.401
24	rs3734851	A	G	A	G	0.5033	0.0613486	0.0140451	6.57506e-18	0.231589	0.0584	0.051283	0.00701561	324.808
25	rs3812565	C	T	C	T	0.1335	-0.014634	0.370634	6.4998e-17	0.244834	0.016	0.0125831	0.00831459	385.452
26	rs3820330	A	C	A	C	-0.1587	-0.0150438	0.293783	3.90931e-19	0.260215	0.0178	0.0133618	0.0104508	485.528
27	rs4676408	A	G	A	G	0.1433	-0.00535345	0.633377	1.18987e-17	0.673811	0.0167	0.0127184	0.00953684	442.659
28	rs4728142	A	G	A	G	0.0995	0.00813137	0.420565	3.23199e-10	0.51013	0.0158	0.0123458	0.00482519	222.904
29	rs4993442	T	G	T	G	-0.0988	0.00148029	0.711794	3.54299e-08	0.912664	0.0179	0.0134965	0.00400499	184.862
30	rs55905347	A	G	A	G	0.1054	-0.0220307	0.424931	2.093e-10	0.0755197	0.0166	0.0123956	0.00542937	250.967
31	rs56062135	T	C	T	C	0.1078	0.0411898	0.262376	4.66101e-09	0.0028595	0.0184	0.0138107	0.00449807	207.724
32	rs6017342	C	A	C	A	0.1944	-0.00348449	0.558092	3.95185e-30	0.778049	0.017	0.0123624	0.0186406	873.243
33	rs6062496	A	G	A	G	0.1359	0.0100539	0.64468	8.96603e-17	0.430295	0.0163	0.0127476	0.00846122	392.307
34	rs62180181	T	C	T	C	0.1226	0.00798839	0.379198	8.08351e-13	0.525945	0.0171	0.0125958	0.00707669	327.655
35	rs67111717	G	A	G	A	0.0944	0.00522896	0.359839	3.26896e-08	0.68037	0.0171	0.0126929	0.00410555	189.523
36	rs6889364	A	G	A	G	0.1318	0.0123557	0.193657	7.86901e-09	0.423119	0.0228	0.0154249	0.00542518	250.772
37	rs6933404	C	T	C	T	0.1486	-0.0121353	0.189233	2.6903e-15	0.435157	0.0188	0.0155502	0.0067758	313.629
38	rs72704802	T	C	T	C	-0.1223	-0.0224414	0.126422	2.89401e-09	0.221779	0.0206	0.0183673	0.00330375	152.387
39	rs7523335	A	G	A	G	-0.1389	0.00259808	0.265891	3.42137e-11	0.850387	0.021	0.0137739	0.0075318	348.887
40	rs755374	T	C	T	C	0.1714	-0.00820717	0.300521	9.72971e-24	0.537799	0.0171	0.0133202	0.012351	574.912
41	rs7554511	A	C	A	C	-0.1448	-0.00868952	0.213359	4.26678e-16	0.558139	0.0178	0.0148385	0.00703809	325.855
42	rs7608697	C	A	C	A	0.1597	-0.00358837	0.369714	3.0311e-23	0.775893	0.0161	0.0126051	0.0118862	553.018
43	rs78064630	A	G	A	G	0.1759	0.0411957	0.0593094	1.08101e-08	0.114217	0.0308	0.0260812	0.00345249	159.271
44	rs79051659	A	G	A	G	0.1605	0.0571053	0.0695322	1.295e-09	0.018058	0.0264	0.0241519	0.00333325	153.752
45	rs7911117	G	T	G	T	-0.1342	-0.0157609	0.137709	1.83802e-08	0.375101	0.0239	0.0177696	0.00427712	197.477
46	rs7911680	C	A	C	A	-0.1525	0.0202793	0.530407	6.70656e-22	0.0965695	0.0159	0.0122038	0.0115851	538.845
47	rs798506	C	T	C	T	-0.1206	-0.0230765	0.337435	1.46893e-11	0.0732858	0.0179	0.0128843	0.00650344	300.94
48	rs9260809	G	A	G	A	-0.1102	-0.0234845	0.40412	1.963e-09	0.0579295	0.0184	0.0123848	0.00584874	270.466
49	rs9271176	G	A	G	A	-0.3495	-0.0415378	0.580338	4.20049e-91	0.000739197	0.0173	0.0123089	0.0594984	2908.36
50	rs9611131	C	T	C	T	-0.1494	0.000764306	0.117779	5.10623e-11	0.967773	0.0227	0.0189176	0.00463849	214.239
51	rs989960	T	C	T	C	-0.1214	0.00338766	0.508428	3.28473e-14	0.781084	0.016	0.0121899	0.00736689	341.191

## Sheet: Sheet3.CD&VTE
	SNP	effect_allele.exposure	other_allele.exposure	effect_allele.outcome	other_allele.outcome	beta.exposure	beta.outcome	eaf	pval.exposure	pval.outcome	se.exposure	se.outcome	r2	F
1	rs10114470	C	T	C	T	0.1687	0.0146929	0.773022	1.75509e-21	0.31331	0.0177	0.014572	0.00998702	406.174
2	rs1012636	T	G	T	G	0.1291	-0.00928568	0.733275	7.01294e-11	0.500393	0.0198	0.0137796	0.00651948	264.223
3	rs10492862	A	C	A	C	0.1067	0.0160718	0.337024	1.26099e-09	0.212917	0.0176	0.012903	0.00508765	205.897
4	rs10822050	C	T	C	T	0.1827	-0.00222451	0.394778	2.34801e-29	0.858966	0.0162	0.012519	0.0159505	652.642
5	rs10884966	A	G	A	G	0.1131	-0.0150021	0.361309	4.12572e-11	0.23799	0.0171	0.0127134	0.00590371	239.119
6	rs111281598	C	T	C	T	0.2745	-0.146463	0.017181	4.16869e-18	0.00254812	0.0316	0.0485367	0.0025447	102.721
7	rs11236797	A	C	A	C	0.176	-0.00688216	0.405651	8.51334e-28	0.578978	0.0161	0.012403	0.0149365	610.523
8	rs112856973	C	T	C	T	-0.1612	0.0109331	0.180895	3.60828e-11	0.490105	0.0243	0.0158419	0.00770063	312.464
9	rs11378157	AG	A	AG	A	-0.1376	0.00491775	0.808528	9.28966e-14	0.750962	0.0185	0.0154952	0.00586229	237.431
10	rs114802258	T	C	T	C	-0.2245	-0.00320058	0.0608105	5.10599e-09	0.899897	0.0384	0.0254436	0.00575698	233.141
11	rs1148246	T	C	T	C	-0.1323	0.00677188	0.628145	2.08882e-15	0.591462	0.0167	0.0126172	0.0081768	331.945
12	rs11677002	C	T	C	T	-0.1124	-0.015095	0.467733	4.56667e-12	0.218058	0.0163	0.0122554	0.00629057	254.887
13	rs11683692	C	T	C	T	-0.2144	-0.0214232	0.0717313	1.75198e-08	0.364266	0.038	0.023613	0.00612156	247.997
14	rs1250573	A	G	A	G	-0.1522	-0.02468	0.365349	1.92088e-17	0.0516107	0.0179	0.0126801	0.0107424	437.23
15	rs12936409	T	C	T	C	0.1426	0.0180305	0.515058	4.31023e-19	0.139735	0.016	0.0122093	0.0101582	413.205
16	rs1297264	G	A	G	A	-0.1769	-0.00312255	0.399612	1.58891e-27	0.801697	0.0163	0.0124329	0.0150161	613.824
17	rs13107325	T	C	T	C	0.2006	0.0161226	0.0140466	1.66495e-12	0.755677	0.0284	0.0518142	0.0011146	44.9284
18	rs1321859	T	C	T	C	-0.1049	0.023294	0.239328	1.17601e-09	0.10367	0.0172	0.0143144	0.00400656	161.969
19	rs1373904	G	A	G	A	0.141	-0.000765756	0.199875	9.11381e-14	0.959894	0.0189	0.0152278	0.00635894	257.675
20	rs144309607	T	C	T	C	-0.3712	-0.00292911	0.0308098	2.69215e-15	0.934085	0.047	0.0354158	0.00822894	334.079
21	rs145568234	G	T	G	T	0.8602	-0.0757996	0.00362976	4.30824e-42	0.471595	0.0633	0.105294	0.00535214	216.658
22	rs1583792	T	C	T	C	-0.0882	0.0399676	0.420645	3.26099e-08	0.00121448	0.016	0.012353	0.00379164	153.248
23	rs181826	A	C	A	C	0.1162	-0.0121267	0.657192	3.24489e-12	0.344452	0.0167	0.012827	0.00608395	246.464
24	rs194746	T	C	T	C	0.0975	0.00125551	0.510279	1.243e-09	0.917985	0.0161	0.0121927	0.00475112	192.212
25	rs2002695	G	A	G	A	-0.1293	-0.00381247	0.298375	8.31189e-12	0.775988	0.0189	0.0133982	0.00699994	283.833
26	rs2021511	T	C	T	C	-0.1082	-0.00861142	0.265912	2.63003e-09	0.533545	0.0182	0.0138313	0.00457057	184.875
27	rs2076756	G	A	G	A	0.385	-0.00226457	0.152671	1.79887e-108	0.893781	0.0174	0.0169604	0.0383495	1605.68
28	rs212409	A	G	A	G	-0.1096	-0.0148087	0.58075	1.48696e-11	0.231764	0.0162	0.0123837	0.00584943	236.907
29	rs2143178	C	T	C	T	-0.2087	0.00303714	0.117122	6.83754e-21	0.872652	0.0223	0.0189477	0.0090077	365.983
30	rs2188962	T	C	T	C	0.2004	-0.031064	0.318593	5.58856e-36	0.0177272	0.016	0.0131002	0.0174369	714.537
31	rs2284553	G	A	G	A	0.1277	-0.0156372	0.630308	1.13999e-14	0.215969	0.0165	0.012638	0.00759984	308.343
32	rs28999107	T	G	T	G	0.1083	-0.0043366	0.515852	1.06199e-09	0.725645	0.0178	0.0123576	0.00585855	237.279
33	rs2948542	G	A	G	A	0.1016	0.00742435	0.625322	5.15003e-10	0.555662	0.0163	0.0125987	0.00483704	195.705
34	rs3122605	A	G	A	G	-0.1748	-0.0363707	0.84404	1.23709e-14	0.0312536	0.0227	0.0168866	0.00804432	326.523
35	rs34004493	G	A	G	A	0.1258	0.020255	0.217938	2.00401e-12	0.170655	0.0179	0.0147835	0.00539468	218.389
36	rs34635748	T	C	T	C	0.4794	0.0276743	0.0266534	1.94581e-21	0.465436	0.0504	0.0379138	0.0119247	485.929
37	rs35171809	G	A	G	A	0.1566	-0.0200894	0.425077	9.06776e-23	0.103247	0.0159	0.01233	0.0119865	488.478
38	rs3761158	A	G	A	G	-0.1098	0.00111923	0.44217	2.64911e-11	0.92757	0.0165	0.0123125	0.00594738	240.898
39	rs3816234	A	G	A	G	0.2704	-0.0163915	0.440831	1.51217e-62	0.181815	0.0162	0.0122766	0.0360461	1505.63
40	rs4077515	T	C	T	C	0.1848	-0.00422428	0.416421	3.14485e-30	0.731863	0.0162	0.0123283	0.0165984	679.598
41	rs42861	G	A	G	A	0.1243	0.0217928	0.548093	8.86748e-14	0.0757705	0.0167	0.0122723	0.00765377	310.548
42	rs4316387	C	T	C	T	-0.1292	-0.0115891	0.837309	7.74462e-12	0.481942	0.0189	0.0164809	0.00454783	183.95
43	rs4343432	G	A	G	A	0.1123	-0.00509217	0.383343	3.50268e-12	0.684857	0.0162	0.0125471	0.00596239	241.51
44	rs4380956	A	G	A	G	0.132	0.00151577	0.722169	1.15213e-15	0.911371	0.0165	0.0136177	0.00699194	283.506
45	rs4807570	A	G	A	G	0.1811	-0.0341883	0.231006	6.03115e-21	0.0189609	0.0193	0.0145712	0.0116523	474.701
46	rs492602	G	A	G	A	0.1084	0.0216718	0.374553	2.32809e-11	0.084382	0.0162	0.0125575	0.00550544	222.898
47	rs55946629	A	C	A	C	0.1755	0.0279786	0.081776	2.84971e-14	0.212498	0.0231	0.0224417	0.0046255	187.107
48	rs56116661	T	C	T	C	-0.1312	0.00405549	0.224498	5.668e-10	0.781576	0.0212	0.0146266	0.00599367	242.784
49	rs5754100	C	T	C	T	0.1687	0.0160681	0.294334	3.02273e-16	0.233476	0.0206	0.0134861	0.0118222	481.706
50	rs6062496	A	G	A	G	0.1223	0.0100539	0.64468	2.61517e-13	0.430295	0.0167	0.0127476	0.00685246	277.811
51	rs61839660	T	C	T	C	0.1468	0.00813364	0.0411055	1.98198e-08	0.790318	0.0261	0.0305893	0.00169884	68.5186
52	rs62126620	A	G	A	G	0.144	0.00716801	0.152291	8.61192e-13	0.674253	0.0201	0.0170538	0.00535397	216.733
53	rs62324212	A	C	A	C	0.106	-0.00840935	0.586289	8.02047e-11	0.498197	0.0163	0.0124155	0.00545068	220.669
54	rs6451494	C	T	C	T	0.2605	0.0112765	0.56877	8.25848e-56	0.35992	0.0166	0.0123171	0.0332883	1386.47
55	rs6579807	T	C	T	C	0.1993	-0.0106179	0.131485	3.43795e-16	0.55683	0.0244	0.0180713	0.0090719	368.615
56	rs6584282	G	A	G	A	-0.1658	0.0205314	0.529877	3.43716e-25	0.0924932	0.016	0.0122037	0.0136957	559.103
57	rs6679677	A	C	A	C	-0.2275	-0.0107768	0.146786	1.77011e-15	0.532535	0.0286	0.0172666	0.0129639	528.834
58	rs6704109	T	C	T	C	0.1748	-0.00533807	0.282652	5.10387e-22	0.69351	0.0181	0.0135451	0.0123907	505.157
59	rs6740847	G	A	G	A	-0.104	-0.0432775	0.599799	9.72076e-11	0.000488889	0.0161	0.0124119	0.00519255	210.164
60	rs6808936	G	A	G	A	0.0904	-0.00782618	0.453827	1.93201e-08	0.52275	0.0161	0.0122454	0.00405123	163.782
61	rs714910	C	A	C	A	-0.1531	0.00464651	0.330544	2.49172e-17	0.719756	0.0181	0.0129506	0.0103737	422.063
62	rs72743461	A	C	A	C	0.1684	0.0429114	0.261829	2.261e-19	0.00189609	0.0187	0.0138155	0.010962	446.265
63	rs72798422	C	T	C	T	0.5495	-0.0150724	0.0347372	6.04505e-47	0.651226	0.0382	0.0333416	0.0202491	832.16
64	rs73243877	G	A	G	A	0.1164	-0.0136096	0.142709	4.11803e-08	0.435766	0.0212	0.0174624	0.00331524	133.929
65	rs744166	G	A	G	A	-0.1142	-0.00634205	0.420077	1.79515e-12	0.607342	0.0162	0.0123417	0.00635421	257.482
66	rs7517847	G	T	G	T	-0.3447	0.00407643	0.441686	5.83983e-97	0.739777	0.0165	0.0122729	0.058601	2506.39
67	rs755374	T	C	T	C	0.1969	-0.00820717	0.300521	1.38007e-29	0.537799	0.0174	0.0133202	0.0162994	667.152
68	rs7608697	C	A	C	A	0.1229	-0.00358837	0.369714	4.03274e-14	0.775893	0.0163	0.0126051	0.00703943	285.445
69	rs77566919	A	G	A	G	-0.1089	-0.0156764	0.761575	4.12696e-09	0.273239	0.0185	0.0143081	0.00430676	174.157
70	rs79832570	C	T	C	T	0.2234	-0.00183276	0.0870912	8.9002e-11	0.934439	0.0344	0.0222797	0.00793593	322.088
71	rs80262450	A	G	A	G	0.2268	-0.0255763	0.120795	1.34091e-20	0.171977	0.0244	0.0187251	0.0109258	444.778
72	rs938650	A	G	A	G	-0.1747	-0.0127015	0.115586	1.64892e-12	0.505861	0.0247	0.0190915	0.00623989	252.82
73	rs9482770	C	T	C	T	0.0987	0.00919874	0.443668	1.011e-09	0.45317	0.0162	0.0122627	0.00480902	194.566
74	rs9501641	T	C	T	C	0.3027	-0.0984782	0.0342201	2.56685e-12	0.00455093	0.0432	0.0347095	0.0060564	245.341
75	rs9656588	C	T	C	T	0.1183	-0.00733413	0.711892	8.73373e-12	0.585806	0.0173	0.013459	0.00574075	232.48
76	rs9836291	A	G	A	G	0.1722	0.00881786	0.412354	3.77311e-24	0.478171	0.017	0.0124327	0.0143708	587.064

## Sheet: Sheet4.RA&VTE
	SNP	effect_allele.exposure	other_allele.exposure	effect_allele.outcome	other_allele.outcome	beta.exposure	beta.outcome	eaf	pval.exposure	pval.outcome	se.exposure	se.outcome	r2	F
1	rs28559870	T	C	T	C	0.00171274	0.0498694	0.176531	4.09996e-09	0.000249012	0.000291277	0.0136133	8.52867e-07	0.394819
2	rs460568	T	C	T	C	0.00192634	-0.00277398	0.1688	4.10015e-11	0.890252	0.000291927	0.0201035	1.0413e-06	0.482048
3	rs6679677	A	C	A	C	0.0031445	-0.0107768	0.100758	4.90004e-18	0.532535	0.000363306	0.0172666	1.7918e-06	0.829481
4	rs7731626	A	G	A	G	-0.00151568	0.00713547	0.375383	1.99986e-11	0.600228	0.000226065	0.0136154	1.07729e-06	0.498712
5	rs7760841	T	C	T	C	0.00831065	-0.0318981	0.173176	7.29458e-172	0.0625173	0.00029738	0.0171255	1.97788e-05	9.15642

## Sheet: Sheet5.SLE&VTE
	SNP	effect_allele.exposure	other_allele.exposure	effect_allele.outcome	other_allele.outcome	beta.exposure	beta.outcome	eaf	pval.outcome	se.outcome	pval.exposure	se.exposure	r2	F
1	rs10048743	T	G	T	G	-0.231112	-0.0096192	0.816968	0.542543	0.0157958	2.03803e-08	0.0412056	0.0159738	231.565
2	rs10200680	T	C	T	C	-0.248461	-0.00729798	0.168524	0.655493	0.0163579	4.96261e-09	0.0424835	0.0173005	251.136
3	rs1078324	A	C	A	C	-0.71335	-0.00630378	0.0419192	0.834955	0.0302557	7.10559e-20	0.0781665	0.0408743	607.92
4	rs10912578	G	A	G	A	-0.24686	0.00393578	0.684218	0.763977	0.0131078	1.64778e-15	0.0309918	0.0263338	385.811
5	rs1143679	A	G	A	G	0.582216	0.00438481	0.116893	0.817282	0.0189784	5.0269e-48	0.0399866	0.0699842	1073.45
6	rs12094036	C	T	C	T	-0.328504	0.00787511	0.0917106	0.709246	0.0211203	1.36584e-08	0.0578595	0.0179786	261.16
7	rs12524498	T	G	T	G	-0.673345	0.0778729	0.0199633	0.0718522	0.0432613	2.48416e-08	0.120793	0.0177411	257.647
8	rs13019891	T	G	T	G	-0.562119	0.0158087	0.461548	0.198338	0.0122901	1.64702e-83	0.0290336	0.157055	2657.8
9	rs13136219	T	C	T	C	-0.174353	-0.00735452	0.365917	0.561358	0.0126622	3.50429e-10	0.027787	0.0141064	204.108
10	rs13332649	G	A	G	A	-0.314711	-0.0129965	0.27851	0.339245	0.0135996	5.4275e-17	0.0375683	0.0398038	591.339
11	rs1464446	T	G	T	G	-0.328504	0.00517481	0.175825	0.747596	0.0160803	2.79254e-16	0.0401497	0.031276	460.557
12	rs150180633	T	C	T	C	0.928219	-0.0250933	0.00378593	0.795193	0.0966715	2.66073e-41	0.0689573	0.00649914	93.3168
13	rs17849501	T	C	T	C	0.81093	-0.0262604	0.038052	0.410956	0.0319388	1.81384e-59	0.0498642	0.0481422	721.482
14	rs2431697	C	T	C	T	-0.223144	0.00480819	0.386434	0.701213	0.0125317	2.60136e-14	0.0292964	0.0236122	344.974
15	rs2459611	T	C	T	C	0.261365	0.00567951	0.947341	0.834835	0.0272392	7.62009e-09	0.045245	0.0068156	97.8917
16	rs2573219	C	A	C	A	0.587787	0.0458336	0.0848894	0.0366716	0.0219363	1.13318e-42	0.0429292	0.0536781	809.152
17	rs268124	T	C	T	C	0.18633	0.000791471	0.626	0.950046	0.0126334	8.603e-09	0.0323703	0.016257	235.739
18	rs34703115	C	T	C	T	-0.616186	0.0203941	0.0351623	0.538722	0.0331749	4.08056e-09	0.104778	0.0257623	377.218
19	rs35000415	T	C	T	C	0.587787	-0.00647799	0.150337	0.703463	0.0170183	1.8608e-45	0.041539	0.0882638	1380.97
20	rs35251378	A	G	A	G	-0.235722	0.0293607	0.262733	0.034454	0.013884	3.60994e-13	0.0324266	0.0215263	313.828
21	rs353608	G	A	G	A	0.18633	-0.00574275	0.533233	0.63866	0.0122298	2.93224e-11	0.0280198	0.0172827	250.874
22	rs3747093	A	G	A	G	0.262364	0.0063308	0.312083	0.634347	0.0133107	2.88138e-14	0.0345055	0.0295559	434.456
23	rs389884	G	A	G	A	0.928219	0.0171167	0.0922467	0.41709	0.0210932	2.92415e-102	0.0432319	0.144294	2405.45
24	rs4274624	T	C	T	C	-0.559616	0.00332616	0.768678	0.818321	0.0144801	9.73195e-66	0.0326791	0.111371	1787.82
25	rs4388254	T	C	T	C	0.378436	0.0238757	0.112823	0.216659	0.0193253	3.71048e-10	0.0603977	0.0286697	421.044
26	rs4661543	G	T	G	T	0.274437	-0.00411648	0.933024	0.86682	0.0245469	9.3994e-11	0.0423755	0.00941298	135.552
27	rs4916215	T	C	T	C	0.223144	-0.0131635	0.81532	0.400924	0.0156713	5.06641e-11	0.0339693	0.0149951	217.161
28	rs58688157	G	A	G	A	-0.223144	-6.75524e-05	0.20674	0.996428	0.0150895	2.96825e-11	0.0335647	0.016332	236.845
29	rs58721818	T	C	T	C	0.65752	0.0110044	0.0180872	0.808583	0.0454251	3.37676e-18	0.0755941	0.0153565	222.477
30	rs597808	G	A	G	A	-0.162519	-0.0366935	0.585256	0.0029487	0.0123421	3.50679e-08	0.0294736	0.0128223	185.285
31	rs6671847	A	G	A	G	0.198851	-0.0225623	0.455538	0.0657506	0.0122613	6.64049e-12	0.0289651	0.0196145	285.399
32	rs6679677	A	C	A	C	0.336472	-0.0107768	0.146786	0.532535	0.0172666	4.54569e-13	0.0464854	0.0283577	416.328
33	rs6889239	C	T	C	T	0.277632	0.00215374	0.286959	0.873558	0.0135335	2.18978e-18	0.03174	0.031543	464.617
34	rs7097397	A	G	A	G	-0.18633	-0.021782	0.36955	0.0857551	0.012677	8.60399e-11	0.0287118	0.0161778	234.571
35	rs73050535	T	C	T	C	-0.71335	0.0217739	0.00509461	0.797247	0.0847526	9.10542e-09	0.124134	0.00515855	73.9684
36	rs73068668	A	G	A	G	-0.314711	-0.047058	0.0825518	0.0337264	0.0221624	4.39623e-08	0.0574903	0.0150024	217.269
37	rs7768653	T	C	T	C	-0.207014	-0.0277085	0.533155	0.0248325	0.0123478	3.10814e-12	0.0296891	0.0213332	310.951
38	rs7823055	T	G	T	G	-0.350657	0.00842021	0.56862	0.49339	0.0122936	1.64286e-34	0.0286208	0.0603222	915.735
39	rs7899626	T	C	T	C	0.182322	-0.00501692	0.392791	0.690415	0.0125961	4.18572e-08	0.0332532	0.0158565	229.838
40	rs9852014	G	A	G	A	0.620577	-0.0515283	0.0794042	0.0221126	0.0225169	2.25736e-36	0.0492727	0.0563033	851.085

## Sheet: Sheet6.PSO&VTE
	SNP	effect_allele.exposure	other_allele.exposure	effect_allele.outcome	other_allele.outcome	beta.exposure	beta.outcome	eaf	pval.exposure	pval.outcome	se.exposure	se.outcome	r2	F
1	rs11085725	T	C	T	C	-0.00166753	0.0289064	0.292402	7.70016e-12	0.0373164	0.000243626	0.0138821	1.15065e-06	0.532673
2	rs11135059	A	G	A	G	-0.00251427	-0.00223318	0.329065	1.39991e-26	0.866639	0.000235663	0.0132984	2.79136e-06	1.29221
3	rs11581607	A	G	A	G	-0.00258652	-0.0219337	0.066756	5.19996e-09	0.455558	0.000442884	0.0293946	8.3358e-07	0.38589
4	rs11795343	C	T	C	T	-0.00144443	0.030655	0.401328	1.79999e-10	0.0148566	0.000226388	0.0125849	1.00256e-06	0.464118
5	rs12188300	T	A	T	A	0.00512622	-0.0230164	0.093472	1.59993e-41	0.378153	0.000379811	0.0261162	4.45335e-06	2.0616
6	rs12189871	T	C	T	C	0.0213637	-0.0235311	0.090526	1e-200	0.352756	0.000384355	0.0253225	7.5153e-05	34.7933
7	rs13191494	C	G	C	G	0.00435168	0.0151865	0.100222	2.70023e-28	0.72241	0.000394465	0.0427501	3.41541e-06	1.5811
8	rs2111485	G	A	G	A	0.00138038	0.00870005	0.606734	1e-09	0.48276	0.000226111	0.0123955	9.0931e-07	0.420948
9	rs2735003	G	T	G	T	-0.00259899	-0.0145056	0.207994	1.10002e-21	0.327133	0.000271761	0.014803	2.22545e-06	1.03023
10	rs28998802	A	G	A	G	0.00186972	0.0182588	0.140482	6.59994e-09	0.246085	0.000322335	0.0157416	8.44226e-07	0.390819
11	rs33980500	T	C	T	C	0.00280706	-0.0628421	0.074392	2.29985e-11	0.00838166	0.000419981	0.0238373	1.08514e-06	0.502347
12	rs4112787	T	C	T	C	0.00164731	0.00556942	0.658527	1.59993e-12	0.663838	0.000233284	0.0128144	1.22042e-06	0.564973
13	rs582757	T	C	T	C	-0.00137827	0.00899022	0.726237	2.5e-08	0.486573	0.000247418	0.0129213	7.55356e-07	0.349678
14	rs632376	G	A	G	A	-0.00131604	-0.00692354	0.41992	4.30002e-09	0.572758	0.00022408	0.0122759	8.43767e-07	0.390606
15	rs7951925	G	A	G	A	-0.00127836	0.0194004	0.368627	2.39999e-08	0.11517	0.000229137	0.0123148	7.60693e-07	0.352149
16	rs8016947	G	T	G	T	0.00161674	0.0387957	0.561824	4.00037e-13	0.00165124	0.000222823	0.012329	1.28694e-06	0.595766
17	rs842636	A	G	A	G	-0.0013276	-0.000331073	0.435424	2.5e-09	0.978774	0.00022268	0.0124437	8.66561e-07	0.401158
18	rs848	C	A	C	A	0.00179998	-0.00192137	0.816194	2.80001e-10	0.87955	0.000285251	0.012679	9.72117e-07	0.450023
19	rs9265203	T	G	T	G	0.00622853	-0.0294597	0.452948	3.1989e-134	0.0409883	0.000252624	0.0144152	1.92255e-05	8.90026
20	rs9277937	C	T	C	T	0.00285115	-0.040546	0.096319	3.19963e-14	0.121917	0.000375617	0.0262132	1.41513e-06	0.65511

## Sheet: Sheet7.IBD&DVT
	SNP	effect_allele.exposure	other_allele.exposure	effect_allele.outcome	other_allele.outcome	beta.exposure	beta.outcome	eaf	pval.exposure	pval.outcome	se.exposure	se.outcome	r2	F
1	rs10041497	C	T	C	T	0.0819	-0.0127096	0.657204	1.94599e-10	0.485338	0.0129	0.0182153	0.00302227	181.75
2	rs10114470	C	T	C	T	0.1475	0.0113329	0.772617	4.09826e-27	0.582668	0.0137	0.0206243	0.00764427	461.843
3	rs10761659	G	A	G	A	0.1585	0.0139356	0.528721	2.29826e-36	0.419799	0.0126	0.0172732	0.0125197	760.134
4	rs10800309	G	A	G	A	-0.123	-0.0246619	0.629228	1.94178e-20	0.167396	0.0133	0.0178629	0.0070592	426.243
5	rs10826797	T	G	T	G	-0.099	0.00653487	0.342727	3.98566e-13	0.720452	0.0136	0.0182612	0.00441565	265.914
6	rs10953551	G	A	G	A	-0.1033	0.00549995	0.614905	4.94311e-16	0.757157	0.0127	0.0177868	0.00505367	304.532
7	rs11066188	A	G	A	G	0.0874	0.0596954	0.378401	1.75914e-11	0.00074355	0.013	0.017698	0.00359348	216.224
8	rs111456533	A	G	A	G	-0.1031	-0.0343003	0.111483	1.17899e-09	0.211359	0.017	0.0274438	0.00210582	126.521
9	rs11152949	G	A	G	A	0.1019	-0.00686635	0.246314	1.56315e-14	0.732602	0.0133	0.0200966	0.0038553	232.039
10	rs11209013	G	A	G	A	0.0773	0.00489636	0.498508	4.45995e-10	0.776753	0.0124	0.0172679	0.00298762	179.659
11	rs11221335	C	T	C	T	0.0827	0.0317103	0.233989	2.44e-08	0.119911	0.0148	0.0203905	0.00245172	147.354
12	rs11236797	A	C	A	C	0.1488	-0.010216	0.40502	7.18787e-33	0.560806	0.0125	0.017564	0.0106712	646.695
13	rs112936798	C	A	C	A	-0.1844	-0.0780822	0.0432391	2.88902e-08	0.0661287	0.0332	0.0424927	0.0028134	169.153
14	rs1131095	C	T	C	T	0.1635	0.0270193	0.411778	1.21899e-35	0.124974	0.0131	0.017611	0.01295	786.604
15	rs113846785	CG	C	CG	C	-0.1319	0.013603	0.142635	2.47286e-13	0.58402	0.018	0.0248447	0.00425512	256.206
16	rs11548656	G	A	G	A	-0.2374	-0.0203827	0.047498	5.18442e-11	0.616973	0.0362	0.0407536	0.00509956	307.311
17	rs11581607	A	G	A	G	-0.6578	-0.045369	0.0456477	4.59198e-111	0.273599	0.0294	0.04144	0.0377003	2348.88
18	rs11669299	T	C	T	C	-0.1107	0.0242573	0.172899	1.83612e-12	0.288485	0.0157	0.022853	0.00350491	210.876
19	rs11677002	C	T	C	T	-0.0931	-0.0225759	0.467719	1.37088e-13	0.19373	0.0126	0.0173711	0.00431574	259.872
20	rs11734570	A	G	A	G	0.0694	0.00984914	0.46212	4.80098e-08	0.569753	0.0127	0.0173274	0.00239436	143.898
21	rs11768365	G	A	G	A	-0.0837	0.0178916	0.254617	3.879e-08	0.368245	0.0152	0.0198847	0.00265918	159.856
22	rs117981694	A	G	A	G	0.3452	0.000645581	0.0266183	4.53211e-17	0.99041	0.0411	0.0537128	0.00617497	372.521
23	rs12136659	C	T	C	T	0.087	0.00772999	0.303556	1.02e-09	0.681492	0.0142	0.018834	0.00320032	192.491
24	rs1250573	A	G	A	G	-0.098	-0.0179714	0.365459	1.10688e-12	0.316855	0.0138	0.0179546	0.00445431	268.253
25	rs1268339	C	T	C	T	0.0907	-0.0304898	0.343462	2.75201e-08	0.0986552	0.0163	0.018463	0.00371008	223.266
26	rs12825700	A	G	A	G	0.1324	0.0103786	0.322874	1.27497e-25	0.574269	0.0127	0.0184746	0.00766494	463.101
27	rs12936409	T	C	T	C	0.1406	0.0260377	0.515552	7.72681e-30	0.132318	0.0124	0.0173005	0.00987462	597.937
28	rs1297264	G	A	G	A	-0.1462	0.00587106	0.399411	3.98016e-31	0.739139	0.0126	0.0176311	0.0102547	621.189
29	rs1317209	A	G	A	G	0.1164	0.0542935	0.220443	3.78617e-13	0.00841492	0.016	0.0206051	0.00465672	280.5
30	rs1336900	A	G	A	G	-0.0848	-0.0144712	0.403015	2.98401e-11	0.409556	0.0128	0.0175477	0.00346024	208.179
31	rs13422838	C	T	C	T	-0.1143	0.019912	0.0692251	2.557e-08	0.559196	0.0205	0.0340939	0.00168357	101.109
32	rs143210366	G	T	G	T	0.2836	0.0477203	0.0526788	3.13906e-15	0.219644	0.036	0.0388769	0.00802741	485.178
33	rs1445004	T	C	T	C	0.1689	0.0167625	0.568561	3.48418e-40	0.335969	0.0127	0.0174217	0.0139954	851.005
34	rs145568234	G	T	G	T	0.86	-0.0119979	0.00359916	4.73042e-73	0.936305	0.0476	0.150133	0.00530472	319.74
35	rs1456896	T	C	T	C	0.0879	-0.0234716	0.712175	4.50402e-11	0.218613	0.0133	0.0190791	0.00316755	190.514
36	rs154873	A	G	A	G	-0.0813	-0.00257834	0.381228	7.377e-10	0.885779	0.0132	0.0179491	0.00311836	187.546
37	rs1558619	T	G	T	G	-0.0843	0.00540496	0.491296	8.89611e-12	0.753979	0.0123	0.0172463	0.00355217	213.729
38	rs16940202	C	T	C	T	0.113	-0.00191194	0.150106	2.50496e-11	0.937297	0.0169	0.0243042	0.00325799	195.971
39	rs17656349	T	C	T	C	0.0731	0.00534753	0.60768	5.16702e-09	0.763468	0.0125	0.0177701	0.00254789	153.149
40	rs1864239	G	A	G	A	1.3366	-0.0484601	0.0602081	6.27047e-14	0.183826	0.1782	0.0364617	0.202171	15192.7
41	rs194746	T	C	T	C	0.0833	-0.0127728	0.510576	1.83612e-11	0.459698	0.0124	0.0172758	0.00346789	208.641
42	rs212402	A	G	A	G	-0.0743	0.00363288	0.70425	1.05901e-08	0.848355	0.013	0.0189987	0.00229964	138.193
43	rs2301127	A	G	A	G	0.0783	-0.00119305	0.592101	4.96101e-10	0.946062	0.0126	0.0176349	0.00296143	178.08
44	rs2384352	G	A	G	A	0.0951	-0.0108724	0.359446	3.11817e-13	0.545352	0.0131	0.0179787	0.00416467	250.737
45	rs2413583	T	C	T	C	-0.1732	0.0134275	0.116453	4.59515e-24	0.617995	0.0171	0.0269254	0.00617314	372.41
46	rs243505	G	A	G	A	-0.0805	0.00700834	0.374694	3.03802e-10	0.694135	0.0128	0.0178216	0.00303662	182.615
47	rs2836881	T	G	T	G	-0.1643	0.00393211	0.247588	1.95884e-29	0.844615	0.0146	0.0200623	0.0100575	609.124
48	rs28374519	A	G	A	G	-0.1105	-0.0291895	0.342014	6.54636e-16	0.11174	0.0137	0.0183534	0.0054956	331.309
49	rs3024493	A	C	A	C	0.1911	0.0593029	0.155845	4.0411e-31	0.0126867	0.0165	0.0237931	0.00960874	581.681
50	rs341295	T	C	T	C	0.0702	0.00879675	0.454744	1.45101e-08	0.612359	0.0124	0.0173606	0.00244383	146.879
51	rs34140409	T	C	T	C	-0.1583	-0.0672653	0.145548	2.28402e-11	0.00672605	0.0237	0.0248201	0.00623284	376.033
52	rs35171809	G	A	G	A	0.1088	-0.0240697	0.425163	1.15611e-18	0.168294	0.0123	0.0174708	0.00578613	348.926
53	rs3792111	T	C	T	C	0.1391	-0.0174912	0.439761	5.12153e-29	0.314708	0.0124	0.0173974	0.00953398	577.112
54	rs3820330	A	C	A	C	-0.0892	-0.00108259	0.294043	1.72199e-10	0.954373	0.014	0.0189213	0.00330331	198.706
55	rs3829110	G	A	G	A	0.1574	0.000420147	0.416099	3.51965e-36	0.980817	0.0125	0.0174737	0.0120386	730.568
56	rs3897234	C	T	C	T	0.0971	0.000608322	0.24428	1.89889e-11	0.97591	0.0145	0.0201453	0.00348111	209.439
57	rs4256018	G	T	G	T	0.0786	0.0181239	0.188366	1.23001e-08	0.411974	0.0138	0.0220909	0.00188903	113.471
58	rs4276914	A	G	A	G	0.0783	0.0124187	0.527403	3.15399e-10	0.472995	0.0125	0.0173055	0.00305624	183.798
59	rs4380956	A	G	A	G	0.0907	-0.000825026	0.722173	1.11995e-12	0.965841	0.0127	0.0192649	0.00330111	198.574
60	rs4676408	A	G	A	G	0.1011	0.00485039	0.633408	7.62957e-15	0.788043	0.013	0.0180412	0.00474678	285.95
61	rs4807569	C	A	C	A	0.1281	-0.0177016	0.231209	4.23936e-17	0.390596	0.0152	0.0206184	0.00583366	351.81
62	rs4957256	T	C	T	C	-0.1179	0.00990574	0.281059	3.36667e-14	0.606651	0.0155	0.0192397	0.00561757	338.704
63	rs503734	G	A	G	A	-0.0692	0.00730161	0.562554	2.67399e-08	0.675601	0.0124	0.0174482	0.00235684	141.638
64	rs55946629	A	C	A	C	0.1298	0.0286662	0.0817162	5.45381e-13	0.367929	0.018	0.0318387	0.00252851	151.981
65	rs56062135	T	C	T	C	0.1382	0.0769499	0.261993	1.37088e-21	7.69361e-05	0.0145	0.0194625	0.00738578	446.109
66	rs56116661	T	C	T	C	-0.1	-0.0070881	0.22443	9.27107e-10	0.732421	0.0163	0.0207311	0.00348122	209.446
67	rs5754100	C	T	C	T	0.1293	0.0204102	0.294145	7.14003e-16	0.285211	0.016	0.0190984	0.00694231	419.136
68	rs5763793	T	G	T	G	0.0734	0.0037139	0.403434	1.467e-08	0.833433	0.013	0.01766	0.0025933	155.886
69	rs6017342	C	A	C	A	0.1156	0.00218469	0.558081	1.07103e-17	0.900872	0.0135	0.0175393	0.00659152	397.817
70	rs6062496	A	G	A	G	0.137	0.0102091	0.64469	2.82618e-26	0.572046	0.0129	0.018068	0.00859863	520.002
71	rs6063502	G	A	G	A	-0.0734	-0.0374225	0.38447	4.548e-08	0.0359907	0.0134	0.0178455	0.00254996	153.274
72	rs62183956	T	C	T	C	-0.078	-0.00540986	0.562452	4.489e-10	0.757434	0.0125	0.017516	0.00299454	180.077
73	rs62324212	A	C	A	C	0.0886	-0.0129082	0.586343	2.67424e-12	0.462991	0.0127	0.0175878	0.00380794	229.177
74	rs62378712	C	T	C	T	-0.0776	6.04909e-05	0.217749	4.226e-08	0.997699	0.0142	0.0209734	0.00205143	123.246
75	rs62408218	T	C	T	C	-0.0818	0.00928724	0.264313	2.40198e-10	0.635508	0.0129	0.0195938	0.00260225	156.425
76	rs62482552	A	G	A	G	-0.0737	0.0205989	0.605631	1.97102e-08	0.247351	0.0131	0.0178067	0.00259463	155.966
77	rs6579807	T	C	T	C	0.125	0.00781266	0.131853	4.0059e-11	0.760006	0.0189	0.0255757	0.00357712	215.236
78	rs6584282	G	A	G	A	-0.152	0.00850111	0.529684	1.19399e-34	0.623468	0.0124	0.017316	0.0115113	698.196
79	rs6740847	G	A	G	A	-0.0924	-0.0553524	0.59982	1.21787e-13	0.00161477	0.0125	0.0175542	0.00409874	246.751
80	rs6933404	C	T	C	T	0.0863	-0.0235303	0.189228	6.64095e-09	0.286052	0.0149	0.0220564	0.00228526	137.327
81	rs714910	C	A	C	A	-0.0959	0.00792297	0.33065	6.22874e-12	0.665903	0.0139	0.0183497	0.00407089	245.068
82	rs7190426	C	A	C	A	-0.0872	-0.0246151	0.135938	2.05698e-08	0.330779	0.0155	0.0253099	0.00178628	107.288
83	rs7256518	A	G	A	G	-0.1665	-0.115583	0.953688	1.632e-09	0.00414419	0.0276	0.0403154	0.00244883	147.18
84	rs72852162	C	A	C	A	-0.1129	-0.0365074	0.129811	2.298e-08	0.15741	0.0202	0.0258215	0.00287967	173.149
85	rs744166	G	A	G	A	-0.1109	0.00239166	0.420753	1.33999e-18	0.891152	0.0126	0.017477	0.00599493	361.594
86	rs749910	A	G	A	G	0.1961	-0.013409	0.152015	7.82889e-46	0.578858	0.0138	0.024158	0.00991425	600.361
87	rs7532133	G	A	G	A	0.0789	0.0106321	0.677621	3.83204e-09	0.564384	0.0134	0.0184476	0.0027198	163.511
88	rs755374	T	C	T	C	0.1767	0.00808478	0.300685	1.58599e-39	0.668321	0.0134	0.0188697	0.0131307	797.725
89	rs7608697	C	A	C	A	0.1395	0.000943973	0.369316	1.67109e-28	0.957838	0.0126	0.0178558	0.00906543	548.49
90	rs76286777	C	T	C	T	0.0996	0.0052191	0.1364	4.65479e-11	0.834953	0.0151	0.0250492	0.00233709	140.449
91	rs78771661	T	C	T	C	-0.3848	0.0939453	0.0101197	8.94891e-09	0.295641	0.0669	0.0898288	0.00296654	178.388
92	rs7918084	T	C	T	C	0.071	-0.0104301	0.550501	1.38299e-08	0.548362	0.0125	0.0173772	0.00249479	149.949
93	rs80262450	A	G	A	G	0.1581	-0.0273313	0.120852	1.04112e-16	0.303227	0.019	0.0265471	0.00531141	320.146
94	rs938650	A	G	A	G	-0.1074	-0.00156669	0.115375	1.41299e-08	0.953902	0.0189	0.0271017	0.00235456	141.501
95	rs9934775	T	C	T	C	-0.1116	0.00269065	0.140682	8.76799e-11	0.913954	0.0172	0.0249014	0.00301128	181.086

## Sheet: Sheet8.UC&DVT
	SNP	effect_allele.exposure	other_allele.exposure	effect_allele.outcome	other_allele.outcome	beta.exposure	beta.outcome	eaf	pval.outcome	se.outcome	se.exposure	pval.exposure	r2	F
1	rs10272963	T	C	T	C	-0.1512	0.00288066	0.455486	0.868027	0.0173361	0.016	4.10677e-21	0.0113401	527.319
2	rs10408351	A	G	A	G	0.1548	0.0171587	0.183604	0.444712	0.0224513	0.0204	2.9181e-14	0.00718381	332.651
3	rs10761659	G	A	G	A	0.1276	0.0139356	0.528721	0.419799	0.0172732	0.016	1.32709e-15	0.00811402	376.077
4	rs10817678	A	G	A	G	0.1332	-0.0137201	0.680149	0.459155	0.0185346	0.017	4.41774e-15	0.00771952	357.65
5	rs11209026	A	G	A	G	-0.483	-0.0463451	0.0456644	0.26268	0.0413766	0.0358	1.9948e-41	0.0203331	954.174
6	rs1131095	C	T	C	T	0.1593	0.0270193	0.411778	0.124974	0.017611	0.0168	2.17721e-21	0.0122932	572.191
7	rs113846785	CG	C	CG	C	-0.1627	0.013603	0.142635	0.58402	0.0248447	0.0229	1.15107e-12	0.00647436	299.585
8	rs113986290	T	C	T	C	-0.3066	0.0724062	0.0183317	0.258722	0.0641094	0.0531	7.59294e-09	0.00338331	156.069
9	rs11651246	G	T	G	T	0.147	0.0142911	0.185172	0.520158	0.0222221	0.0219	2.01419e-11	0.00652088	301.752
10	rs12825700	A	G	A	G	0.1889	0.0103786	0.322874	0.574269	0.0184746	0.0161	7.33162e-32	0.0156026	728.667
11	rs12936409	T	C	T	C	0.1365	0.0260377	0.515552	0.132318	0.0173005	0.0158	5.61953e-18	0.00930711	431.896
12	rs1317209	A	G	A	G	0.1818	0.0542935	0.220443	0.00841492	0.0206051	0.0203	2.90269e-19	0.0113596	528.234
13	rs13200059	A	G	A	G	0.2944	0.0169392	0.0493656	0.671107	0.0398919	0.0436	1.48388e-11	0.00813474	377.045
14	rs1359946	A	G	A	G	0.1571	0.0162361	0.176389	0.47206	0.0225774	0.0202	6.57658e-15	0.00717094	332.051
15	rs137845	G	A	G	A	0.1011	-0.00237517	0.569615	0.891644	0.0174357	0.0158	1.502e-10	0.00501154	231.556
16	rs1736161	A	G	A	G	-0.1227	0.00279233	0.398825	0.874113	0.0176244	0.0161	2.22024e-14	0.00721942	334.312
17	rs17656349	T	C	T	C	0.09	0.00534753	0.60768	0.763468	0.0177701	0.0159	1.54e-08	0.00386216	178.244
18	rs17715902	A	G	A	G	0.0974	0.0057886	0.350798	0.749906	0.0181596	0.0166	4.61796e-09	0.00432101	199.512
19	rs2045241	A	G	A	G	-0.1063	-0.00932322	0.392138	0.598329	0.0176976	0.0169	2.82599e-10	0.00538692	248.994
20	rs2212434	T	C	T	C	0.1252	-0.0096447	0.404533	0.583266	0.0175799	0.0159	2.80414e-15	0.0075518	349.821
21	rs2836881	T	G	T	G	-0.2217	0.00393211	0.247588	0.844615	0.0200623	0.0186	1.1051e-32	0.0183125	857.583
22	rs28383224	G	A	G	A	-0.1468	-0.0455413	0.626858	0.0106495	0.0178314	0.0165	4.64943e-19	0.0100815	468.197
23	rs3024493	A	C	A	C	0.21	0.0593029	0.155845	0.0126867	0.0237931	0.0209	7.45762e-24	0.0116034	539.704
24	rs3734851	A	G	A	G	0.5033	0.0971997	0.013989	0.183104	0.0730134	0.0584	6.57506e-18	0.00698799	323.52
25	rs3812565	C	T	C	T	0.1335	-0.00694082	0.370607	0.697188	0.0178373	0.016	6.4998e-17	0.00831435	385.44
26	rs3820330	A	C	A	C	-0.1587	-0.00108259	0.294043	0.954373	0.0189213	0.0178	3.90931e-19	0.0104562	485.781
27	rs4676408	A	G	A	G	0.1433	0.00485039	0.633408	0.788043	0.0180412	0.0167	1.18987e-17	0.0095365	442.643
28	rs4728142	A	G	A	G	0.0995	0.0119894	0.420179	0.493041	0.0174905	0.0158	3.23199e-10	0.00482397	222.847
29	rs4993442	T	G	T	G	-0.0988	-0.0125161	0.712505	0.513683	0.0191638	0.0179	3.54299e-08	0.0039991	184.589
30	rs55905347	A	G	A	G	0.1054	-0.0497924	0.424769	0.00462914	0.0175835	0.0166	2.093e-10	0.00542883	250.942
31	rs56062135	T	C	T	C	0.1078	0.0769499	0.261993	7.69361e-05	0.0194625	0.0184	4.66101e-09	0.00449384	207.528
32	rs6017342	C	A	C	A	0.1944	0.00218469	0.558081	0.900872	0.0175393	0.017	3.95185e-30	0.0186407	873.247
33	rs6062496	A	G	A	G	0.1359	0.0102091	0.64469	0.572046	0.018068	0.0163	8.96603e-17	0.00846111	392.302
34	rs62180181	T	C	T	C	0.1226	0.00359953	0.379357	0.840277	0.0178602	0.0171	8.08351e-13	0.00707784	327.709
35	rs67111717	G	A	G	A	0.0944	0.0378448	0.359657	0.0353102	0.0179804	0.0171	3.26896e-08	0.00410464	189.48
36	rs6889364	A	G	A	G	0.1318	0.00380867	0.19382	0.861535	0.0218361	0.0228	7.86901e-09	0.00542864	250.933
37	rs6933404	C	T	C	T	0.1486	-0.0235303	0.189228	0.286052	0.0220564	0.0188	2.6903e-15	0.00677566	313.623
38	rs72704802	T	C	T	C	-0.1223	-0.0307211	0.126552	0.237393	0.0260011	0.0206	2.89401e-09	0.00330666	152.521
39	rs7523335	A	G	A	G	-0.1389	-0.017322	0.266708	0.374095	0.0194885	0.021	3.42137e-11	0.00754653	349.575
40	rs755374	T	C	T	C	0.1714	0.00808478	0.300685	0.668321	0.0188697	0.0171	9.72971e-24	0.0123548	575.093
41	rs7554511	A	C	A	C	-0.1448	0.00208422	0.213159	0.921035	0.0210251	0.0178	4.26678e-16	0.00703328	325.631
42	rs7608697	C	A	C	A	0.1597	0.000943973	0.369316	0.957838	0.0178558	0.0161	3.0311e-23	0.0118809	552.769
43	rs78064630	A	G	A	G	0.1759	0.101682	0.0592623	0.00468349	0.0359549	0.0308	1.08101e-08	0.00344992	159.152
44	rs79051659	A	G	A	G	0.1605	0.0859269	0.0694071	0.0102386	0.0334649	0.0264	1.295e-09	0.0033277	153.495
45	rs7911117	G	T	G	T	-0.1342	-0.0210712	0.137659	0.40206	0.0251462	0.0239	1.83802e-08	0.00427581	197.416
46	rs7911680	C	A	C	A	-0.1525	0.00718696	0.530188	0.678096	0.0173154	0.0159	6.70656e-22	0.0115857	538.874
47	rs798506	C	T	C	T	-0.1206	-0.0300102	0.338176	0.0998321	0.0182358	0.0179	1.46893e-11	0.00651043	301.266
48	rs9260809	G	A	G	A	-0.1102	-0.0190407	0.404829	0.27757	0.0175362	0.0184	1.963e-09	0.00585203	270.619
49	rs9271176	G	A	G	A	-0.3495	-0.0524847	0.580824	0.00258821	0.0174204	0.0173	4.20049e-91	0.0594792	2907.37
50	rs9611131	C	T	C	T	-0.1494	0.0205453	0.117531	0.443857	0.0268321	0.0227	5.10623e-11	0.00463002	213.846
51	rs989960	T	C	T	C	-0.1214	0.012315	0.508531	0.475766	0.0172689	0.016	3.28473e-14	0.00736683	341.189

## Sheet: Sheet9.CD&DVT
	SNP	effect_allele.exposure	other_allele.exposure	effect_allele.outcome	other_allele.outcome	beta.exposure	beta.outcome	eaf	pval.exposure	pval.outcome	se.exposure	se.outcome	r2	F
1	rs10114470	C	T	C	T	0.1687	0.0113329	0.772617	1.75509e-21	0.582668	0.0177	0.0206243	0.0099996	406.69
2	rs1012636	T	G	T	G	0.1291	-0.0138874	0.733716	7.01294e-11	0.476841	0.0198	0.0195215	0.00651262	263.943
3	rs10492862	A	C	A	C	0.1067	0.0148287	0.33667	1.26099e-09	0.417038	0.0176	0.0182716	0.00508502	205.79
4	rs10822050	C	T	C	T	0.1827	-0.00563299	0.394525	2.34801e-29	0.750628	0.0162	0.0177243	0.015947	652.494
5	rs10884966	A	G	A	G	0.1131	-0.00719406	0.36194	4.12572e-11	0.689777	0.0171	0.0180232	0.00590817	239.301
6	rs111281598	C	T	C	T	0.2745	-0.212698	0.0173179	4.16869e-18	0.00246343	0.0316	0.0702483	0.00256462	103.527
7	rs11236797	A	C	A	C	0.176	-0.010216	0.40502	8.51334e-28	0.560806	0.0161	0.017564	0.0149291	610.216
8	rs112856973	C	T	C	T	-0.1612	0.0131464	0.181047	3.60828e-11	0.557614	0.0243	0.0224194	0.00770567	312.67
9	rs11378157	AG	A	AG	A	-0.1376	-0.0188114	0.808509	9.28966e-14	0.391756	0.0185	0.0219647	0.00586273	237.449
10	rs114802258	T	C	T	C	-0.2245	0.0168004	0.0608549	5.10599e-09	0.641438	0.0384	0.0360766	0.00576091	233.301
11	rs1148246	T	C	T	C	-0.1323	0.0101341	0.628299	2.08882e-15	0.570391	0.0167	0.0178582	0.00817541	331.888
12	rs11677002	C	T	C	T	-0.1124	-0.0225759	0.467719	4.56667e-12	0.19373	0.0163	0.0173711	0.00629055	254.886
13	rs11683692	C	T	C	T	-0.2144	-0.0342497	0.0718979	1.75198e-08	0.306914	0.038	0.0335217	0.00613467	248.531
14	rs1250573	A	G	A	G	-0.1522	-0.0179714	0.365459	1.92088e-17	0.316855	0.0179	0.0179546	0.0107438	437.286
15	rs12936409	T	C	T	C	0.1426	0.0260377	0.515552	4.31023e-19	0.132318	0.016	0.0173005	0.0101575	413.18
16	rs1297264	G	A	G	A	-0.1769	0.00587106	0.399411	1.58891e-27	0.739139	0.0163	0.0176311	0.0150135	613.719
17	rs13107325	T	C	T	C	0.2006	-0.0381348	0.0141005	1.66495e-12	0.604103	0.0284	0.0735469	0.00111882	45.0985
18	rs1321859	T	C	T	C	-0.1049	0.0130222	0.239246	1.17601e-09	0.520974	0.0172	0.0202887	0.00400562	161.931
19	rs1373904	G	A	G	A	0.141	0.0163551	0.199835	9.11381e-14	0.448358	0.0189	0.0215722	0.00635798	257.636
20	rs144309607	T	C	T	C	-0.3712	0.0011692	0.0308899	2.69215e-15	0.981349	0.047	0.0500139	0.00824965	334.927
21	rs145568234	G	T	G	T	0.8602	-0.0119979	0.00359916	4.30824e-42	0.936305	0.0633	0.150133	0.00530718	214.829
22	rs1583792	T	C	T	C	-0.0882	0.0296298	0.420229	3.26099e-08	0.0914534	0.016	0.0175555	0.00379061	153.206
23	rs181826	A	C	A	C	0.1162	-0.0125821	0.657134	3.24489e-12	0.489577	0.0167	0.0182089	0.00608444	246.484
24	rs194746	T	C	T	C	0.0975	-0.0127728	0.510576	1.243e-09	0.459698	0.0161	0.0172758	0.004751	192.207
25	rs2002695	G	A	G	A	-0.1293	-0.00214497	0.298599	8.31189e-12	0.909973	0.0189	0.0189698	0.00700296	283.956
26	rs2021511	T	C	T	C	-0.1082	-0.0180753	0.26648	2.63003e-09	0.356061	0.0182	0.0195853	0.00457679	185.127
27	rs2076756	G	A	G	A	0.385	-0.00835293	0.15268	1.79887e-108	0.728454	0.0174	0.0240592	0.0383514	1605.76
28	rs212409	A	G	A	G	-0.1096	0.00263568	0.580933	1.48696e-11	0.880601	0.0162	0.0175469	0.00584872	236.878
29	rs2143178	C	T	C	T	-0.2087	0.0152756	0.116813	6.83754e-21	0.570104	0.0223	0.0268984	0.00898708	365.137
30	rs2188962	T	C	T	C	0.2004	-0.0295669	0.319731	5.58856e-36	0.11091	0.016	0.0185475	0.0174699	715.916
31	rs2284553	G	A	G	A	0.1277	-0.0308128	0.630106	1.13999e-14	0.0851295	0.0165	0.017897	0.00760156	308.414
32	rs28999107	T	G	T	G	0.1083	-0.0237295	0.515923	1.06199e-09	0.175283	0.0178	0.0175071	0.0058585	237.277
33	rs2948542	G	A	G	A	0.1016	0.00542363	0.62514	5.15003e-10	0.761281	0.0163	0.0178527	0.00483798	195.743
34	rs3122605	A	G	A	G	-0.1748	-0.0655735	0.843856	1.23709e-14	0.00532844	0.0227	0.0235328	0.00805205	326.839
35	rs34004493	G	A	G	A	0.1258	-0.00435848	0.218181	2.00401e-12	0.83506	0.0179	0.0209325	0.00539901	218.566
36	rs34635748	T	C	T	C	0.4794	0.000603014	0.0266287	1.94581e-21	0.991045	0.0504	0.0537285	0.0119139	485.486
37	rs35171809	G	A	G	A	0.1566	-0.0240697	0.425163	9.06776e-23	0.168294	0.0159	0.0174708	0.0119871	488.504
38	rs3761158	A	G	A	G	-0.1098	0.0150818	0.441913	2.64911e-11	0.387029	0.0165	0.0174352	0.00594666	240.869
39	rs3816234	A	G	A	G	0.2704	-0.0190436	0.441625	1.51217e-62	0.27353	0.0162	0.0173919	0.0360598	1506.22
40	rs4077515	T	C	T	C	0.1848	0.00159869	0.416514	3.14485e-30	0.927107	0.0162	0.0174748	0.0165995	679.642
41	rs42861	G	A	G	A	0.1243	0.0244786	0.547671	8.86748e-14	0.1592	0.0167	0.0173883	0.00765502	310.599
42	rs4316387	C	T	C	T	-0.1292	-0.0251499	0.837428	7.74462e-12	0.28122	0.0189	0.0233391	0.00454515	183.842
43	rs4343432	G	A	G	A	0.1123	0.0060659	0.382903	3.50268e-12	0.733039	0.0162	0.0177841	0.0059598	241.404
44	rs4380956	A	G	A	G	0.132	-0.000825026	0.722173	1.15213e-15	0.965841	0.0165	0.0192649	0.00699187	283.503
45	rs4807570	A	G	A	G	0.1811	-0.0176023	0.231127	6.03115e-21	0.393402	0.0193	0.0206245	0.0116566	474.877
46	rs492602	G	A	G	A	0.1084	0.0412078	0.374186	2.32809e-11	0.020621	0.0162	0.0178014	0.00550328	222.81
47	rs55946629	A	C	A	C	0.1755	0.0286662	0.0817162	2.84971e-14	0.367929	0.0231	0.0318387	0.00462242	186.981
48	rs56116661	T	C	T	C	-0.1312	-0.0070881	0.22443	5.668e-10	0.732421	0.0212	0.0207311	0.00599238	242.732
49	rs5754100	C	T	C	T	0.1687	0.0204102	0.294145	3.02273e-16	0.285211	0.0206	0.0190984	0.0118178	481.523
50	rs6062496	A	G	A	G	0.1223	0.0102091	0.64469	2.61517e-13	0.572046	0.0167	0.018068	0.00685238	277.808
51	rs61839660	T	C	T	C	0.1468	-0.0365968	0.0411599	1.98198e-08	0.398419	0.0261	0.0433381	0.00170099	68.6055
52	rs62126620	A	G	A	G	0.144	0.0161553	0.152127	8.61192e-13	0.504826	0.0201	0.024224	0.00534924	216.54
53	rs62324212	A	C	A	C	0.106	-0.0129082	0.586343	8.02047e-11	0.462991	0.0163	0.0175878	0.00545047	220.66
54	rs6451494	C	T	C	T	0.2605	0.0167658	0.568561	8.25848e-56	0.335865	0.0166	0.0174214	0.0332922	1386.64
55	rs6579807	T	C	T	C	0.1993	0.00781266	0.131853	3.43795e-16	0.760006	0.0244	0.0255757	0.00909343	369.498
56	rs6584282	G	A	G	A	-0.1658	0.00850111	0.529684	3.43716e-25	0.623468	0.016	0.017316	0.0136964	559.129
57	rs6679677	A	C	A	C	-0.2275	-0.0126378	0.146476	1.77011e-15	0.605855	0.0286	0.024492	0.0129412	527.897
58	rs6704109	T	C	T	C	0.1748	0.00447475	0.282653	5.10387e-22	0.815595	0.0181	0.0191873	0.0123907	505.158
59	rs6740847	G	A	G	A	-0.104	-0.0553524	0.59982	9.72076e-11	0.00161477	0.0161	0.0175542	0.00519246	210.16
60	rs6808936	G	A	G	A	0.0904	-0.0268908	0.453334	1.93201e-08	0.121207	0.0161	0.017352	0.00405049	163.752
61	rs714910	C	A	C	A	-0.1531	0.00792297	0.33065	2.49172e-17	0.665903	0.0181	0.0183497	0.0103753	422.132
62	rs72743461	A	C	A	C	0.1684	0.0784898	0.261436	2.261e-19	5.55047e-05	0.0187	0.0194708	0.0109514	445.828
63	rs72798422	C	T	C	T	0.5495	-0.00815145	0.034729	6.04505e-47	0.86282	0.0382	0.0471765	0.0202445	831.967
64	rs73243877	G	A	G	A	0.1164	-0.0275931	0.14249	4.11803e-08	0.264792	0.0212	0.0247441	0.003311	133.757
65	rs744166	G	A	G	A	-0.1142	0.00239166	0.420753	1.79515e-12	0.891152	0.0162	0.017477	0.00635701	257.596
66	rs7517847	G	T	G	T	-0.3447	0.0222721	0.441464	5.83983e-97	0.200132	0.0165	0.0173841	0.0585948	2506.11
67	rs755374	T	C	T	C	0.1969	0.00808478	0.300685	1.38007e-29	0.668321	0.0174	0.0188697	0.0163044	667.363
68	rs7608697	C	A	C	A	0.1229	0.000943973	0.369316	4.03274e-14	0.957838	0.0163	0.0178558	0.00703629	285.317
69	rs77566919	A	G	A	G	-0.1089	-0.0345487	0.761608	4.12696e-09	0.0884688	0.0185	0.0202807	0.00430635	174.141
70	rs79832570	C	T	C	T	0.2234	-0.0147072	0.0872344	8.9002e-11	0.640717	0.0344	0.0315135	0.00794773	322.571
71	rs80262450	A	G	A	G	0.2268	-0.0273313	0.120852	1.34091e-20	0.303227	0.0244	0.0265471	0.0109303	444.961
72	rs938650	A	G	A	G	-0.1747	-0.00156669	0.115375	1.64892e-12	0.953902	0.0247	0.0271017	0.00622998	252.417
73	rs9482770	C	T	C	T	0.0987	0.00368672	0.444148	1.011e-09	0.832035	0.0162	0.0173827	0.00481007	194.609
74	rs9501641	T	C	T	C	0.3027	-0.184447	0.0342704	2.56685e-12	0.000239552	0.0432	0.0502146	0.00606498	245.691
75	rs9656588	C	T	C	T	0.1183	-0.0235286	0.712182	8.73373e-12	0.217587	0.0173	0.0190829	0.00573731	232.34
76	rs9836291	A	G	A	G	0.1722	0.0272483	0.41182	3.77311e-24	0.121807	0.017	0.017611	0.0143653	586.834

## Sheet: Sheet10.RA&DVT
	SNP	effect_allele.exposure	other_allele.exposure	effect_allele.outcome	other_allele.outcome	beta.exposure	beta.outcome	eaf	pval.exposure	pval.outcome	se.exposure	se.outcome	r2	F
1	rs28559870	T	C	T	C	0.00171274	0.0478297	0.176531	4.09996e-09	0.0138446	0.000291277	0.0194329	8.52867e-07	0.394819
2	rs460568	T	C	T	C	0.00192634	-0.0182475	0.1688	4.10015e-11	0.522486	0.000291927	0.0285333	1.0413e-06	0.482048
3	rs6679677	A	C	A	C	0.0031445	-0.0126378	0.100758	4.90004e-18	0.605855	0.000363306	0.024492	1.7918e-06	0.829481
4	rs7731626	A	G	A	G	-0.00151568	0.0065382	0.375383	1.99986e-11	0.734691	0.000226065	0.019293	1.07729e-06	0.498712
5	rs7760841	T	C	T	C	0.00831065	-0.0520805	0.173176	7.29458e-172	0.0318295	0.00029738	0.0242625	1.97788e-05	9.15642

[truncated: 8 more sheets: Sheet11.SLE&DVT, Sheet12.PSO&DVT, Sheet13.IBD&PE, Sheet14.UC&PE, Sheet15.CD&PE, Sheet16.RA&PE, Sheet17.SLE&PE, Sheet18.PSO&PE]
